# Supplementary material for: Deep learning and multi-omics reveal programmed cell death-associated diagnostic signatures and prognostic biomarkers in gastric cancer
Source: Front Immunol. 2025 Nov 10;16:1690200. doi: 10.3389/fimmu.2025.1690200 (PMC12640992; doi:10.3389/fimmu.2025.1690200)
Supplement: Supplementary file 2 [file Table1.xlsx]

## Sheet: Table 1
Table S1 The accuracy rates (Train-Acc and Test-Acc) of different model variants on the training and testing datasets, respectively.
Variant models	Train-Acc	Test-Acc
LSTM	68.48	66.67
BiLSTM	72.65	71.76
CNN+LSTM	91.66	74. 08
CNN+GRU (serial connection)	90.49	76.85
CNN+GRU (parallel connection)	74.78	74. 53
CNN+BiLSTM	90. 38	77. 78

## Sheet: Table 2
Table S2 The pyroptosis, apoptosis, and necroptosis gene set was derived by integrating pyroptosis, apoptosis, and necroptosis genes from Reactome, AmiGO 2, and KEGG.
Gene
KDM5D
PIK3CG
IFIH1
BACH2
SLC16A4
TNFSF13B
CFLAR
BCL2
CARD8
PDK4
H2AC4
PSMF1
TNFRSF10A
IRGM
HIST1H1A
HTRA1
CASP8
TRIM24
BCAP31
PSMB5
ERP44
FOXO4
BAD
OTULIN
DRD2
PSMB6
UACA
HDAC2
BIRC3
NGF
SEPTIN4
TRAF2
AVEN
KPNA1
E2F1
PPP3CC
TFAP2A
BCL2L1
HDAC9
ATRX
USP25
PSMD8
YWHAG
BCL6
CRYBA1
JUN
TFDP2
GSDMA
SIRT3
GPER1
PANX1
PLK1
PSMC4
GZMB
TFDP1
GLMN
FOXO3
PTK2
IRF9
CUL4B
MUC20
PSMD2
NFKBIA
BBC3 (PUMA)
KIF11
IFI27
MCOLN1
DFFB
GALNS
NINJ1

## Sheet: Table 3
Table S3 The pyroptosis, apoptosis, and necroptosis gene set was derived by integrating pyroptosis, apoptosis, and necroptosis genes from Reactome, AmiGO 2, and KEGG.
GENE	Primers (5' to 3')
PDK4	F: CAATGGCACAAGGAATCATAGAG
	R: TGGTTCATCAGCATCCGAGTAG
CFLAR	F: GCTATGAAGTCCAGAAATTCTTGC
	R: GGAGCCCTGAGTGAGTCTGAT
UACA	F: AACAAGACCGACTGAAGCTCC
	R: CTGACTCATACATCCTCTTCTGCAC
TNFSF13B	F: CACGCCTTACTTCTTGCCTTAAG
	R: GGTAGAAAGACACCACCGTGAG
IFIH1	F: CTACATGAACCCTGAGCTCACG
	R:ACAGTTCCTCCTCCATGCAC
DFFB	F: GCACCATCATTCCTACACTGG
	R: TTCCGCTTCAACCTTGTCTG
HDAC9	F: GAGCATGCTGGACGAATACAG
	R: GGTGCCATACAACAGTGAGTGAT
GZMB	F: CCTACATGGCTTATCTTATGATCTG
	R: TTCCCCAACAGTGAGCAGCT
PSMB6	F: GGTATGATGGTAAGGCAGTCC
	R: GAATTGCAGACACTCTTCCTTG
HTRA1	F: GTGGCTAGTGGGTCTGGGTT
	R: GCTTTCTCATCCACATCCTTGAT
PSMB5	F: CTATGACCTGGAAGTGGAGCAG
	R: ATGTAGATCAGCCACATTGTCAC
BACH2	F: CGTTAACGCAGTACCCCAGATAC
	R: GGCTTGAGGCTGTTGCTAGAG
GAPDH	F: TTCTTTTGCGTCGCCAGCC
	R: TCCCGTTCTCAGCCTTGAC
